# Supplementary material for: Effect of Transcatheter Aortic Valve Implantation on Non-Invasive Myocardial Work Parameters: A Systematic Review and Meta-Analysis
Source: J Clin Med. 2025 Oct 2;14(19):6997. doi: 10.3390/jcm14196997 (PMC12524723; doi:10.3390/jcm14196997)
Supplement: Supplementary file 1 [file jcm-14-06997-s001.zip]

Archive with 4 entries (4 files):
- Table S1_PRISMA Checklist.pdf
- Table S3.png
- Table S2_Quality assessment for studies conducted with the Newcastle Ottawa Scale;.pdf
- Table S4.pdf
